# Supplementary material for: Virtual reconstruction of the Canis arnensis type (Canidae, Mammalia) from the Upper Valdarno Basin (Italy, Early Pleistocene)
Source: Sci Rep. 2024 Apr 9;14:8303. doi: 10.1038/s41598-024-53073-5 (PMC11004169; doi:10.1038/s41598-024-53073-5)
Supplement: Supplementary file 1 — Supplementary Tables. [file 41598_2024_53073_MOESM1_ESM.xlsx]

## Sheet: Foglio2
	PC1	PC2	PC3	PC4	PC5	PC6	PC7	PC8	PC9	PC10	PC11
Standard deviation	3.2004	0.49042	0.39209	0.37029	0.29618	0.21819	0.17479	0.16395	0.14323	0.09405	0.0612
Proportion of variance	0.9312	0.02186	0.01398	0.01246	0.00797	0.00433	0.00278	0.00244	0.00186	0.0008	0.00034
Cumulative proportion	0.9312	0.95303	0.967	0.97947	0.98744	0.99177	0.99455	0.99699	0.99886	0.99966	1
	PC1	PC2	PC3	PC4	PC5	PC6	PC7	PC8	PC9	PC10	PC11
TL	0.309906	-0.164629	0.0459509	-0.0551553	0.0447852	-0.297988	0.0321247	0.120914	-0.267693	-0.144989	-0.820101
NCL	0.305254	-0.138702	0.237554	-0.153298	0.317566	-0.457597	0.277298	0.479778	0.241891	-0.0424379	0.360573
FL	0.309029	-0.131771	-0.10601	0.0443397	-0.150365	-0.172125	-0.219976	-0.157358	-0.617466	-0.423729	0.433285
SCL	0.307692	-0.198626	-0.145155	0.15406	-0.200795	0.167875	0.0422534	0.298821	-0.312092	0.746648	0.081269
GNL	0.299778	-0.362618	-0.24879	0.370955	-0.312456	0.304325	0.0409465	0.181253	0.460118	-0.375995	-0.0358412
Eu	0.293077	0.236196	-0.689397	-0.184434	0.55843	0.185819	0.00606884	-0.0385099	0.0262957	-0.0182891	-0.0107003
Ect	0.293461	0.261697	0.472701	0.589449	0.414501	0.284719	0.00790463	-0.107604	-0.094449	-0.0287898	-0.0152497
PoCW	0.284722	0.778151	-0.0713485	0.0492518	-0.474843	-0.223824	0.0628436	0.113287	0.114629	-0.0108818	-0.0168565
SH	0.304023	0.00367946	0.272621	-0.391756	-0.0119788	0.191518	-0.76327	0.0855255	0.220154	0.0658924	-0.0152722
AB	0.301566	-0.0245282	0.259824	-0.511748	-0.164167	0.437181	0.532476	-0.259071	-0.0676172	-0.0737915	0.0178187
BL	0.307059	-0.186932	-0.040205	0.1044	-0.0190711	-0.397352	-0.00786388	-0.71271	0.32197	0.296153	0.0247816

## Sheet: Foglio1
	PC1	PC2	PC3	PC4	PC5	PC6
Standard deviation	2.3218	0.6485	0.32665	0.21565	0.15634	0.10565
Proportion of variance	0.8984	0.07009	0.01778	0.00775	0.00407	0.00186
Cumulative proportion	0.8984	0.96853	0.98631	0.99407	0.99814	1
	PC1	PC2	PC3	PC4	PC5	PC6
PL	0.421892	0.0376341	0.204612	0.868218	-0.0894848	0.130053
ECW	0.412041	0.357072	-0.417978	-0.0188919	0.706133	-0.1704
GPW	0.41082	0.364582	-0.449084	-0.196738	-0.665242	0.124012
P1-M2L	0.424123	-0.0880769	0.412891	-0.200742	-0.14766	-0.761434
P1-P4L	0.421145	0.0648702	0.530366	-0.403457	0.166661	0.588716
M1-M2L	0.355266	-0.852172	-0.360534	-0.0637077	0.0352672	0.110913
